# Supplementary material for: Pathogenesis and transmission of human seasonal and swine-origin A(H1) influenza viruses in the ferret model
Source: Emerg Microbes Infect. 2022 Jun 1;11(1):1452–9. doi: 10.1080/22221751.2022.2076615 (PMC9176692; doi:10.1080/22221751.2022.2076615)
Supplement: Supplemental Material [file TEMI_A_2076615_SM0756.zip]

Archive with 2 entries (2 files):
- Supplemental files/Supp Fig 1a.tif
- Supplemental files/Supp Fig 1b.tif
